# Supplementary material for: The HMGB Protein KlIxr1, a DNA Binding Regulator of Kluyveromyces lactis Gene Expression Involved in Oxidative Metabolism, Growth, and dNTP Synthesis
Source: Biomolecules. 2021 Sep 21;11(9):1392. doi: 10.3390/biom11091392 (PMC8465852; doi:10.3390/biom11091392)
Supplement: Supplementary file 1 [file biomolecules-11-01392-s001.zip]

Archive with 1 entries (1 files):
- biomolecules-1361315-supplementary.pdf
